# Supplementary material for: Fast-Track Extubation After Cardiac Surgery: A Narrative Review
Source: J Cardiovasc Dev Dis. 2025 Dec 22;13(1):6. doi: 10.3390/jcdd13010006 (PMC12841624; doi:10.3390/jcdd13010006)
Supplement: Supplementary file 1 [file jcdd-13-00006-s001.zip]

Archive with 1 entries (1 files):
- jcdd-3985882-supplementary.pdf
